# Supplementary material for: 1,4-Bis(2-pyridylmeth­oxy)benzene
Source: Acta Crystallogr Sect E Struct Rep Online. 2009 Sep 12;65(Pt 10):o2432. doi: 10.1107/S1600536809035946 (PMC2970339; doi:10.1107/S1600536809035946)
Supplement: Supplementary file 2 [file e-65-o2432-Isup2.hkl]

# 
# h,k,l, Fc-squared, Fo-squared, sigma(Fo-squared) and status flag 
# 
data_I
_shelx_title ' ly-31 in P2(1)/n' 
_shelx_refln_list_code          4 
_shelx_F_calc_maximum      108.23 
_exptl_crystal_F_000       308.00 
_reflns_d_resolution_high  0.7706 
 
loop_ 
 _symmetry_equiv_pos_as_xyz 
 'x, y, z' 
 '-x+1/2, y+1/2, -z+1/2' 
 '-x, -y, -z' 
 'x-1/2, -y-1/2, z-1/2' 
 
_cell_length_a     9.8016 
_cell_length_b     3.9885 
_cell_length_c    18.4213 
_cell_angle_alpha  90.000 
_cell_angle_beta   93.773 
_cell_angle_gamma  90.000 
 
_shelx_F_squared_multiplier     1.000 
 
loop_ 
 _refln_index_h 
 _refln_index_k 
 _refln_index_l 
 _refln_F_squared_calc 
 _refln_F_squared_meas 
 _refln_F_squared_sigma 
 _refln_observed_status 
   2   0   0     1876.85     1932.05     26.32 o 
   4   0   0     1485.12     1557.88     21.19 o 
   6   0   0       23.52       41.02      1.58 o 
   8   0   0        4.88        6.32      0.67 o 
  10   0   0        0.02        0.19      0.55 o 
  12   0   0       88.57       98.86      2.13 o 
   1   1   0     4292.21     4387.97     67.44 o 
   2   1   0      614.16      568.27      3.85 o 
   3   1   0       39.38       39.45      0.41 o 
   4   1   0      374.09      394.44      3.20 o 
   5   1   0      133.05      142.49      1.26 o 
   6   1   0       39.48       41.17      0.75 o 
   7   1   0        2.40        3.17      0.37 o 
   8   1   0      202.87      188.78      1.85 o 
   9   1   0       42.68       46.04      1.24 o 
  10   1   0        5.86        6.69      0.73 o 
  11   1   0       19.69       23.58      1.61 o 
  12   1   0        2.80        3.25      0.66 o 
   0   2   0      251.25      256.28      4.60 o 
   1   2   0      560.23      566.43      6.89 o 
   2   2   0       60.35       53.80      0.83 o 
   3   2   0      190.01      207.06      1.62 o 
   4   2   0      252.83      255.28      2.01 o 
   5   2   0        5.84        6.85      0.48 o 
   6   2   0        0.04        0.46      0.38 o 
   7   2   0       19.15       22.33      0.65 o 
   8   2   0       90.69       94.38      1.51 o 
   9   2   0       54.10       51.87      1.31 o 
  10   2   0        0.24        0.32      0.51 o 
  11   2   0        0.34        0.95      0.52 o 
   1   3   0        2.30        2.00      0.37 o 
   2   3   0      169.73      170.40      1.87 o 
   3   3   0      164.25      157.43      1.88 o 
   4   3   0      328.99      317.25      3.39 o 
   5   3   0      113.94      114.75      1.41 o 
   6   3   0        1.68        1.00      0.55 o 
   7   3   0       50.19       46.25      0.95 o 
   8   3   0       12.67       11.75      1.02 o 
   9   3   0        2.15        2.26      0.59 o 
  10   3   0        2.42        3.47      0.91 o 
   0   4   0        3.10        2.68      0.73 o 
   1   4   0        4.93        5.07      0.46 o 
   2   4   0        0.07        0.40      0.47 o 
   3   4   0       15.11       14.49      0.65 o 
   4   4   0        0.00        0.27      0.63 o 
   5   4   0       25.06       25.97      1.37 o 
   6   4   0        5.23        2.76      1.13 o 
   7   4   0        0.65        0.28      0.70 o 
   8   4   0        0.17        1.60      2.47 o 
   1   5   0        3.59        3.33      0.79 o 
   2   5   0        0.25        1.45      0.72 o 
   3   5   0        0.84        2.01      1.13 o 
 -11   0   1        0.19        0.42      0.86 o 
  -9   0   1      337.77      323.25      4.48 o 
  -7   0   1       30.49       31.15      0.94 o 
  -5   0   1      242.16      260.56      3.12 o 
  -3   0   1       16.06       12.74      0.47 o 
   3   0   1      159.65      161.85      1.48 o 
   5   0   1      271.24      275.21      2.81 o 
   7   0   1        5.80        5.19      0.49 o 
   9   0   1       98.59       89.64      1.56 o 
  11   0   1        6.70        4.45      0.85 o 
 -12   1   1        0.86        1.50      0.64 o 
 -11   1   1        0.29        0.81      0.53 o 
 -10   1   1       22.30       21.60      0.76 o 
  -9   1   1       45.64       47.30      1.02 o 
  -8   1   1       43.90       42.14      0.88 o 
  -7   1   1       24.86       24.59      0.63 o 
  -6   1   1        3.30        5.26      0.42 o 
  -5   1   1       37.72       46.56      0.68 o 
  -4   1   1       16.69       17.81      0.39 o 
  -3   1   1      211.96      206.16      1.50 o 
  -2   1   1      772.76      719.10      5.03 o 
  -1   1   1      241.21      238.36      1.54 o 
   0   1   1     1335.25     1314.49     23.96 o 
   1   1   1     5611.37     5369.35     60.37 o 
   2   1   1     2494.97     2532.71     21.85 o 
   3   1   1        2.61        2.96      0.20 o 
   4   1   1      499.95      543.89      4.04 o 
   5   1   1      729.88      798.95      9.10 o 
   6   1   1      172.65      166.69      1.63 o 
   7   1   1       26.20       30.00      0.62 o 
   8   1   1       22.52       27.11      0.82 o 
   9   1   1      191.07      185.44      2.28 o 
  10   1   1        0.02        0.12      0.36 o 
  11   1   1        4.41        5.62      0.68 o 
  12   1   1        0.29        0.47      0.53 o 
 -11   2   1        7.45        8.45      0.79 o 
 -10   2   1        0.07        0.73      0.51 o 
  -9   2   1        2.88        2.92      0.52 o 
  -8   2   1       99.45       99.48      1.32 o 
  -7   2   1        0.11        0.98      0.42 o 
  -6   2   1       10.55       12.99      0.56 o 
  -5   2   1      116.86      117.74      1.20 o 
  -4   2   1       89.44       94.14      1.03 o 
  -3   2   1      264.65      261.13      1.87 o 
  -2   2   1      617.04      597.18      6.09 o 
  -1   2   1      718.11      729.93      9.49 o 
   0   2   1        5.45        6.63      2.15 o 
   1   2   1      387.70      378.73      4.48 o 
   2   2   1        2.98        1.59      0.29 o 
   3   2   1      475.98      497.78      4.05 o 
   4   2   1       12.95       16.75      0.51 o 
   5   2   1      194.54      208.67      2.10 o 
   6   2   1       27.37       25.34      0.60 o 
   7   2   1       19.85       23.64      0.78 o 
   8   2   1      239.23      220.04      3.33 o 
   9   2   1        5.03        2.84      0.49 o 
  10   2   1       20.66       20.25      0.73 o 
  11   2   1        2.75        2.68      0.59 o 
 -10   3   1        0.07        0.71      0.64 o 
  -9   3   1        1.99        1.40      0.61 o 
  -8   3   1        6.67        5.79      0.60 o 
  -7   3   1        4.98        5.99      0.55 o 
  -6   3   1        9.30       11.18      0.58 o 
  -5   3   1       15.53       17.10      1.16 o 
  -4   3   1        1.08        1.06      0.39 o 
  -3   3   1        2.76        2.38      0.39 o 
  -2   3   1        5.96        4.06      0.48 o 
  -1   3   1       13.28       15.19      1.03 o 
   0   3   1      169.88      174.78      4.31 o 
   1   3   1       58.69       61.66      0.96 o 
   2   3   1        4.87        4.42      0.49 o 
   3   3   1       46.60       50.85      1.19 o 
   4   3   1       13.52       14.61      1.16 o 
   5   3   1        4.56        5.01      0.50 o 
   6   3   1       18.17       18.80      1.36 o 
   7   3   1        7.00        8.65      0.97 o 
   8   3   1        0.18       -0.28      0.42 o 
   9   3   1        1.61        1.47      0.64 o 
  10   3   1        5.59        3.61      0.62 o 
  -8   4   1        0.62        2.35      1.06 o 
  -7   4   1        1.57        2.82      0.84 o 
  -6   4   1        0.91        0.73      0.71 o 
  -5   4   1        5.54        3.08      0.91 o 
  -4   4   1       34.77       34.68      0.88 o 
  -3   4   1       15.69       13.55      0.94 o 
  -2   4   1        0.19        0.22      0.50 o 
  -1   4   1        8.10        8.39      1.01 o 
   0   4   1       27.98       29.45      0.77 o 
   1   4   1        6.07        5.60      0.48 o 
   2   4   1        0.03       -0.08      0.44 o 
   3   4   1        6.17        4.60      1.03 o 
   4   4   1        1.69        1.10      0.65 o 
   5   4   1       76.36       76.82      1.68 o 
   6   4   1        3.31        2.50      0.83 o 
   7   4   1        8.65        6.19      0.99 o 
  -3   5   1        0.18        0.18      0.87 o 
  -2   5   1        1.01        0.19      0.67 o 
  -1   5   1        9.79       10.21      1.08 o 
   0   5   1        0.28        2.59      0.75 o 
   1   5   1        1.35        1.97      0.73 o 
   2   5   1        0.01        1.02      0.87 o 
   3   5   1        4.06        4.53      1.09 o 
 -12   0   2       20.02       19.41      1.41 o 
 -10   0   2       68.85       66.12      1.63 o 
  -8   0   2       86.33       94.22      2.10 o 
  -6   0   2        1.52        1.38      0.46 o 
  -4   0   2       54.76       58.02      0.93 o 
  -2   0   2      803.39      760.97      8.87 o 
   2   0   2      387.74      340.67      2.55 o 
   4   0   2      155.83      162.59      1.63 o 
   6   0   2      485.41      502.45      8.80 o 
   8   0   2       66.58       60.97      1.13 o 
  10   0   2        0.86        1.26      0.64 o 
  12   0   2        0.05        0.11      0.74 o 
 -12   1   2        0.15        0.90      0.74 o 
 -11   1   2       23.02       23.26      0.90 o 
 -10   1   2       11.03        9.52      0.77 o 
  -9   1   2       13.62       13.15      0.64 o 
  -8   1   2      161.97      145.90      1.68 o 
  -7   1   2        9.88        9.85      0.57 o 
  -6   1   2       12.04        9.77      0.48 o 
  -5   1   2       14.09       11.43      0.39 o 
  -4   1   2        0.47        0.55      0.24 o 
  -3   1   2      399.01      392.82      2.85 o 
  -2   1   2      326.76      333.45      4.80 o 
  -1   1   2      810.66      765.34      5.23 o 
   0   1   2     8334.75     7832.36    152.89 o 
   1   1   2     1731.12     1762.33     19.88 o 
   2   1   2       15.81       16.85      0.32 o 
   3   1   2      270.46      271.65      1.79 o 
   4   1   2       84.75       95.01      0.91 o 
   5   1   2        4.70        2.98      0.49 o 
   6   1   2       95.65      106.99      1.49 o 
   7   1   2        0.12        0.36      0.29 o 
   8   1   2        0.43        0.57      0.31 o 
   9   1   2       10.29       10.68      0.54 o 
  10   1   2        8.64        9.19      0.60 o 
  11   1   2        2.70        3.10      0.69 o 
  12   1   2       38.50       38.50      1.02 o 
 -11   2   2       16.33       17.24      0.90 o 
 -10   2   2        5.02        7.09      0.67 o 
  -9   2   2        1.57        2.34      0.56 o 
  -8   2   2        5.43        5.55      0.75 o 
  -7   2   2        1.54        1.31      0.42 o 
  -6   2   2       42.51       42.89      0.74 o 
  -5   2   2       15.75       15.48      0.54 o 
  -4   2   2      309.46      334.32      3.58 o 
  -3   2   2        0.31        0.49      0.24 o 
  -2   2   2       77.90       83.15      1.81 o 
  -1   2   2      273.08      287.75      2.59 o 
   0   2   2        7.04        9.59      0.81 o 
   1   2   2      403.09      408.54      3.50 o 
   2   2   2      645.06      646.67      6.81 o 
   3   2   2      155.52      153.60      1.40 o 
   4   2   2      180.33      181.34      1.41 o 
   5   2   2        5.42        6.75      0.38 o 
   6   2   2       34.56       37.42      0.65 o 
   7   2   2       97.77       94.06      1.12 o 
   8   2   2       18.01       18.45      0.93 o 
   9   2   2        7.54        7.57      0.57 o 
  10   2   2        3.10        2.50      0.51 o 
  11   2   2        1.65        1.89      0.55 o 
 -10   3   2       12.73       14.97      1.05 o 
  -9   3   2       48.62       48.27      1.33 o 
  -8   3   2        1.49        1.17      0.50 o 
  -7   3   2        9.98       10.87      0.80 o 
  -6   3   2       12.54       11.66      0.62 o 
  -5   3   2        2.16        2.52      0.47 o 
  -4   3   2        7.48        6.31      1.09 o 
  -3   3   2        0.00        0.31      0.40 o 
  -2   3   2       32.06       30.14      1.41 o 
  -1   3   2        3.45        3.53      0.35 o 
   0   3   2        8.25        8.89      0.94 o 
   1   3   2      111.70      113.18      1.74 o 
   2   3   2       93.77      104.07      2.58 o 
   3   3   2        2.91        2.23      0.39 o 
   4   3   2        4.42        7.46      0.85 o 
   5   3   2       12.92       14.88      1.26 o 
   6   3   2        3.39        2.35      0.44 o 
   7   3   2        0.43        1.13      0.49 o 
   8   3   2       23.68       25.06      0.94 o 
   9   3   2        1.20        0.91      0.50 o 
  10   3   2        0.03        0.49      0.47 o 
  -8   4   2       12.24       11.50      1.30 o 
  -7   4   2        1.22        1.56      1.14 o 
  -6   4   2        2.92        2.29      0.82 o 
  -5   4   2       11.70        9.86      2.68 o 
  -4   4   2       56.25       59.58      1.87 o 
  -3   4   2        7.33        6.04      0.60 o 
  -2   4   2        0.48        1.02      0.49 o 
  -1   4   2        0.20        0.62      0.41 o 
   0   4   2       43.51       39.50      1.04 o 
   1   4   2       27.79       28.25      0.69 o 
   2   4   2        9.93       10.53      1.14 o 
   3   4   2        6.48        5.43      0.62 o 
   4   4   2       11.30       11.14      1.27 o 
   5   4   2       35.80       35.13      1.30 o 
   6   4   2       13.13       11.67      0.79 o 
   7   4   2        9.26        8.17      1.03 o 
  -3   5   2        0.23        0.93      1.39 o 
  -2   5   2        0.02        1.70      1.31 o 
  -1   5   2        2.31        2.03      0.85 o 
   0   5   2        0.43        1.36      1.20 o 
   1   5   2        0.07        1.77      1.67 o 
   2   5   2        1.22        0.42      0.72 o 
 -11   0   3        0.30        0.50      0.75 o 
  -9   0   3      872.15      869.24     14.35 o 
  -7   0   3      264.93      252.49      3.79 o 
  -5   0   3       11.82       10.67      0.57 o 
  -3   0   3        2.69        1.56      0.54 o 
  -1   0   3     1332.40     1320.74     16.49 o 
   1   0   3    11713.84     9782.96    164.45 o 
   3   0   3     1144.10     1138.03     10.20 o 
   5   0   3     2343.65     2559.50     32.46 o 
   7   0   3       99.58      108.63      1.42 o 
   9   0   3      136.01      120.39      2.22 o 
  11   0   3       70.51       68.89      1.57 o 
 -12   1   3       70.95       76.28      1.56 o 
 -11   1   3        0.18        0.55      0.57 o 
 -10   1   3        0.16        0.22      0.55 o 
  -9   1   3      185.33      175.62      3.47 o 
  -8   1   3      633.46      623.97      7.72 o 
  -7   1   3        0.03        0.20      0.38 o 
  -6   1   3       50.06       40.04      0.73 o 
  -5   1   3      139.49      144.51      1.25 o 
  -4   1   3      275.61      281.66      2.15 o 
  -3   1   3       36.85       35.92      0.50 o 
  -2   1   3       22.01       24.14      0.45 o 
  -1   1   3      349.76      320.30      2.29 o 
   0   1   3     2548.50     2569.61     31.19 o 
   1   1   3     1255.36     1286.97     16.86 o 
   2   1   3       41.85       48.89      0.87 o 
   3   1   3        7.65        9.69      0.31 o 
   4   1   3      526.84      559.91      3.62 o 
   5   1   3      182.25      198.82      1.36 o 
   6   1   3       45.33       49.93      0.64 o 
   7   1   3       22.45       26.28      0.59 o 
   8   1   3       72.24       62.63      0.95 o 
   9   1   3      135.91      117.31      1.38 o 
  10   1   3       23.92       22.87      0.86 o 
  11   1   3        2.43        0.99      0.46 o 
  12   1   3        0.70        1.98      0.57 o 
 -11   2   3       39.09       41.51      1.46 o 
 -10   2   3       16.03       15.51      0.89 o 
  -9   2   3        2.68        3.80      0.66 o 
  -8   2   3        7.87        8.03      0.58 o 
  -7   2   3       79.26       79.61      1.12 o 
  -6   2   3        3.08        3.24      0.48 o 
  -5   2   3       20.25       23.52      0.55 o 
  -4   2   3       24.33       24.50      0.76 o 
  -3   2   3      451.13      432.92      3.55 o 
  -2   2   3        7.12        7.51      0.36 o 
  -1   2   3      111.97      103.38      1.86 o 
   0   2   3      746.94      758.73      6.69 o 
   1   2   3        6.79       11.85      0.83 o 
   2   2   3      122.28      126.53      1.24 o 
   3   2   3        2.86        2.55      0.33 o 
   4   2   3      145.05      155.21      1.61 o 
   5   2   3        1.15        1.07      0.26 o 
   6   2   3       52.28       52.37      0.78 o 
   7   2   3       18.91       19.20      0.63 o 
   8   2   3       51.76       53.50      0.81 o 
   9   2   3       41.57       41.70      1.11 o 
  10   2   3       12.06       11.64      1.79 o 
  11   2   3        0.54        1.42      0.73 o 
 -10   3   3        2.69        2.58      0.69 o 
  -9   3   3        0.07        0.20      0.55 o 
  -8   3   3       12.06       11.09      0.86 o 
  -7   3   3       16.19       15.87      0.69 o 
  -6   3   3       19.99       21.04      0.69 o 
  -5   3   3       42.98       48.63      1.46 o 
  -4   3   3      156.57      150.41      2.16 o 
  -3   3   3       24.00       25.69      0.89 o 
  -2   3   3       17.20       15.76      0.57 o 
  -1   3   3       20.75       24.49      0.75 o 
   0   3   3       17.21       17.55      0.53 o 
   1   3   3        3.05        6.25      1.06 o 
   2   3   3        0.33        0.27      0.35 o 
   3   3   3      136.39      137.33      1.56 o 
   4   3   3        0.38        0.07      0.37 o 
   5   3   3      153.33      161.71      2.20 o 
   6   3   3        1.68        2.10      0.56 o 
   7   3   3        0.33        0.70      0.50 o 
   8   3   3      109.27      103.10      1.57 o 
   9   3   3       26.54       25.33      0.88 o 
  10   3   3        2.73        2.15      0.56 o 
  -7   4   3        2.15        2.01      1.21 o 
  -6   4   3        7.23        9.02      1.60 o 
  -5   4   3       34.50       33.34      1.35 o 
  -4   4   3       28.73       34.69      4.02 o 
  -3   4   3        7.25        8.80      1.82 o 
  -2   4   3        0.19        0.41      0.48 o 
  -1   4   3        3.28        2.75      0.38 o 
   0   4   3        1.94        2.02      0.24 o 
   1   4   3        0.01       -0.14      0.30 o 
   2   4   3        0.10        0.32      0.36 o 
   3   4   3        0.22        0.06      0.35 o 
   4   4   3       44.81       44.63      0.98 o 
   5   4   3       14.06       18.39      0.97 o 
   6   4   3       29.63       28.94      1.14 o 
   7   4   3        1.41        0.82      0.50 o 
  -2   5   3        0.14        0.17      0.67 o 
  -1   5   3        0.18        1.67      1.03 o 
   0   5   3        5.58        5.38      0.92 o 
   1   5   3        0.46        1.35      1.23 o 
   2   5   3        0.20        1.26      0.59 o 
 -12   0   4        8.49        7.13      2.50 o 
 -10   0   4       22.97       19.84      2.14 o 
  -8   0   4     1213.79     1169.17     17.21 o 
  -6   0   4       40.21       48.14      2.14 o 
  -4   0   4      270.03      288.49      3.41 o 
  -2   0   4      195.69      164.52      2.47 o 
   0   0   4        0.79        0.24      0.17 o 
   2   0   4        6.34        3.68      0.24 o 
   4   0   4      357.49      377.85      6.46 o 
   6   0   4      132.28      139.38      1.71 o 
   8   0   4       10.50        9.52      0.71 o 
  10   0   4        4.50        3.39      0.73 o 
  12   0   4       29.63       25.45      1.43 o 
 -12   1   4        8.68        7.43      0.88 o 
 -11   1   4       42.79       40.15      1.10 o 
 -10   1   4       98.81       94.60      1.52 o 
  -9   1   4       85.74       81.27      1.28 o 
  -8   1   4      179.37      179.78      2.88 o 
  -7   1   4        2.57        2.64      0.41 o 
  -6   1   4        0.58        0.46      0.31 o 
  -5   1   4      182.00      180.24      2.00 o 
  -4   1   4      475.53      484.89      4.41 o 
  -3   1   4        0.05        0.00      0.20 o 
  -2   1   4       76.79       68.19      0.80 o 
  -1   1   4       40.93       39.59      0.92 o 
   0   1   4     1879.05     1871.45     21.01 o 
   1   1   4       10.09       12.32      0.23 o 
   2   1   4       30.68       30.18      0.32 o 
   3   1   4      141.85      149.35      1.08 o 
   4   1   4        4.17        4.82      0.27 o 
   5   1   4       77.69       88.15      0.80 o 
   6   1   4      265.27      268.57      1.93 o 
   7   1   4       65.16       74.25      1.01 o 
   8   1   4        1.72        1.33      0.36 o 
   9   1   4        1.55        1.19      0.36 o 
  10   1   4       35.59       31.87      0.88 o 
  11   1   4        0.07        0.58      0.44 o 
  12   1   4        0.10        0.34      0.53 o 
 -11   2   4        2.18        1.21      0.64 o 
 -10   2   4       32.44       33.73      1.01 o 
  -9   2   4        1.66        0.87      0.50 o 
  -8   2   4      106.90      104.48      1.48 o 
  -7   2   4      158.67      158.04      1.90 o 
  -6   2   4      161.03      152.12      1.57 o 
  -5   2   4        8.13        8.26      0.63 o 
  -4   2   4      151.35      158.23      1.42 o 
  -3   2   4        9.32       12.41      0.53 o 
  -2   2   4       67.93       71.64      1.07 o 
  -1   2   4      119.76      118.99      1.48 o 
   0   2   4       92.27       95.02      5.55 o 
   1   2   4      604.64      620.56      6.45 o 
   2   2   4      220.97      232.66      3.60 o 
   3   2   4       10.90       13.37      0.43 o 
   4   2   4        0.84        0.18      0.33 o 
   5   2   4        6.94        7.93      0.34 o 
   6   2   4        2.58        2.69      0.29 o 
   7   2   4       17.13       17.65      0.85 o 
   8   2   4        0.03        0.60      0.33 o 
   9   2   4      100.01       88.22      1.29 o 
  10   2   4        0.50       -0.40      0.50 o 
  11   2   4        1.80        3.12      0.60 o 
 -10   3   4        0.02        0.58      0.61 o 
  -9   3   4        3.43        3.41      0.63 o 
  -8   3   4        0.06        0.60      0.56 o 
  -7   3   4        6.59        6.16      0.70 o 
  -6   3   4        1.60        1.72      0.54 o 
  -5   3   4       18.70       21.25      0.82 o 
  -4   3   4       50.19       52.74      1.25 o 
  -3   3   4       14.97       14.34      0.77 o 
  -2   3   4        0.49        0.78      0.48 o 
  -1   3   4       48.10       50.63      1.34 o 
   0   3   4       36.34       37.60      1.11 o 
   1   3   4       34.08       38.82      0.57 o 
   2   3   4       24.11       27.30      1.10 o 
   3   3   4        0.01       -0.08      0.26 o 
   4   3   4        7.08        6.88      0.60 o 
   5   3   4       38.82       40.26      1.14 o 
   6   3   4        0.37        0.11      0.29 o 
   7   3   4       10.15       11.61      0.56 o 
   8   3   4       23.32       26.37      1.29 o 
   9   3   4        0.32        0.95      0.51 o 
  -7   4   4        0.91        1.20      0.84 o 
  -6   4   4        2.74        2.13      0.82 o 
  -5   4   4        3.29        2.61      0.90 o 
  -4   4   4       35.22       42.41      2.01 o 
  -3   4   4        0.29        0.09      0.59 o 
  -2   4   4        0.15        0.30      0.61 o 
  -1   4   4        1.19        1.31      0.55 o 
   0   4   4        4.98        4.84      0.58 o 
   1   4   4        7.25        5.47      0.36 o 
   2   4   4        0.03       -0.20      0.29 o 
   3   4   4        2.43        2.10      0.55 o 
   4   4   4        1.49        1.05      0.46 o 
   5   4   4       10.95       11.95      0.68 o 
   6   4   4       14.44       14.33      0.84 o 
   7   4   4        1.15        0.42      0.62 o 
  -2   5   4        0.61        3.17      2.99 o 
  -1   5   4        0.95        2.73      1.00 o 
   0   5   4        5.28        3.89      0.97 o 
   1   5   4        2.18        3.28      0.75 o 
   2   5   4        3.12        3.25      0.74 o 
 -11   0   5       80.27       72.04      3.19 o 
  -9   0   5      392.82      383.86      9.11 o 
  -7   0   5        1.20        1.79      0.61 o 
  -5   0   5        9.90        9.14      0.72 o 
  -3   0   5      521.37      516.12      6.02 o 
  -1   0   5      304.50      258.92      3.98 o 
   1   0   5     1017.42      953.26      9.42 o 
   3   0   5      203.05      185.13      1.45 o 
   5   0   5      512.97      529.59      5.37 o 
   7   0   5       21.51       24.60      0.78 o 
   9   0   5       86.43       75.65      1.35 o 
  11   0   5        1.63        1.85      1.11 o 
 -12   1   5       23.78       22.28      1.14 o 
 -11   1   5        4.26        4.74      0.83 o 
 -10   1   5       62.55       64.38      1.77 o 
  -9   1   5      149.95      154.96      1.98 o 
  -8   1   5       41.05       41.09      0.91 o 
  -7   1   5       79.80       76.58      1.19 o 
  -6   1   5        0.32        0.60      0.36 o 
  -5   1   5        0.56        0.55      0.32 o 
  -4   1   5       32.65       36.94      1.03 o 
  -3   1   5      185.00      185.20      1.63 o 
  -2   1   5      134.96      136.32      1.48 o 
  -1   1   5       21.36       21.10      0.41 o 
   0   1   5       62.68       62.16      0.87 o 
   1   1   5      568.86      588.78      4.52 o 
   2   1   5       46.92       47.59      1.88 o 
   3   1   5      243.70      250.66      2.27 o 
   4   1   5        0.67        1.02      0.15 o 
   5   1   5       38.01       43.34      0.52 o 
   6   1   5       16.59       15.41      0.35 o 
   7   1   5       11.08       11.61      0.48 o 
   8   1   5        9.75        9.79      0.48 o 
   9   1   5        7.90        8.39      0.70 o 
  10   1   5        1.52        1.75      0.42 o 
  11   1   5        7.91        7.63      0.64 o 
 -11   2   5        3.48        4.41      0.80 o 
 -10   2   5       20.70       23.41      1.01 o 
  -9   2   5       23.22       21.96      1.16 o 
  -8   2   5      135.37      127.97      1.68 o 
  -7   2   5       56.11       59.96      1.50 o 
  -6   2   5      155.40      149.11      1.66 o 
  -5   2   5       35.78       34.93      0.72 o 
  -4   2   5       18.90       16.84      0.43 o 
  -3   2   5      191.21      199.89      1.67 o 
  -2   2   5       47.86       47.75      0.60 o 
  -1   2   5       18.82       15.37      0.52 o 
   0   2   5      400.40      412.49      4.23 o 
   1   2   5        3.04        1.93      0.15 o 
   2   2   5       14.34       15.35      0.67 o 
   3   2   5        3.87        2.36      0.23 o 
   4   2   5      257.47      257.92      3.33 o 
   5   2   5       29.52       28.78      0.52 o 
   6   2   5        0.98        0.79      0.30 o 
   7   2   5        1.69        1.66      0.31 o 
   8   2   5       12.24       10.94      0.52 o 
   9   2   5       10.06       10.73      0.51 o 
  10   2   5        0.17        0.51      0.38 o 
  11   2   5        6.32        7.82      1.24 o 
 -10   3   5        0.71        1.33      0.78 o 
  -9   3   5        0.03        0.29      0.56 o 
  -8   3   5       37.00       35.93      1.03 o 
  -7   3   5      116.77      114.65      1.55 o 
  -6   3   5       42.78       45.88      1.11 o 
  -5   3   5       67.64       68.69      1.33 o 
  -4   3   5       36.26       35.04      0.76 o 
  -3   3   5        0.03        0.56      0.56 o 
  -2   3   5       62.06       62.15      1.46 o 
  -1   3   5        6.43        7.41      0.86 o 
   0   3   5        0.08        0.05      0.33 o 
   1   3   5       12.32       12.82      0.73 o 
   2   3   5        3.26        3.80      0.48 o 
   3   3   5        0.92        0.53      0.24 o 
   4   3   5        6.84        7.02      0.36 o 
   5   3   5       93.65       95.33      1.08 o 
   6   3   5        7.99       10.58      0.67 o 
   7   3   5        1.33        0.77      0.35 o 
   8   3   5        3.36        3.14      0.50 o 
   9   3   5       26.14       25.77      1.29 o 
  -7   4   5        6.10        4.71      0.98 o 
  -6   4   5        1.54        1.61      0.91 o 
  -5   4   5        0.88        0.29      0.69 o 
  -4   4   5        8.35        5.63      1.06 o 
  -3   4   5       11.40       14.66      1.77 o 
  -2   4   5        0.16        0.29      0.67 o 
  -1   4   5        0.26       -0.26      0.46 o 
   0   4   5        0.89        0.60      0.42 o 
   1   4   5        5.09        4.35      0.62 o 
   2   4   5        0.15        0.18      0.18 o 
   3   4   5        0.04        0.28      0.30 o 
   4   4   5        4.33        2.52      0.42 o 
   5   4   5        1.22        0.58      0.37 o 
   6   4   5        3.64        2.98      0.49 o 
   7   4   5        0.72        0.10      0.55 o 
  -2   5   5        0.89        0.76      1.28 o 
  -1   5   5        0.04        0.91      0.75 o 
   0   5   5        1.17        1.72      0.80 o 
   1   5   5        4.18        4.21      0.83 o 
 -12   0   6        8.66        8.91      1.16 o 
 -10   0   6       74.16       75.39      2.04 o 
  -8   0   6     1133.65     1117.57     22.58 o 
  -6   0   6       13.10       18.20      1.81 o 
  -4   0   6     2484.41     2762.76     43.17 o 
  -2   0   6        9.85        7.28      0.51 o 
   0   0   6     3088.45     3190.88     49.50 o 
   2   0   6     1190.47     1179.29     12.48 o 
   4   0   6      100.04      113.05      1.01 o 
   6   0   6       15.92       22.35      0.81 o 
   8   0   6        0.09        0.78      0.43 o 
  10   0   6       93.20       83.04      1.54 o 
  12   0   6        2.76        6.56      1.00 o 
 -12   1   6        1.64        0.37      0.68 o 
 -11   1   6       22.31       26.79      1.14 o 
 -10   1   6       26.28       28.02      1.22 o 
  -9   1   6       52.63       47.34      1.09 o 
  -8   1   6      789.87      766.74     12.29 o 
  -7   1   6      541.65      526.08      5.19 o 
  -6   1   6       30.39       26.64      0.77 o 
  -5   1   6        0.12        1.18      0.38 o 
  -4   1   6       20.50       18.52      0.55 o 
  -3   1   6      620.94      666.74      5.88 o 
  -2   1   6      366.78      379.40      3.46 o 
  -1   1   6      132.70      133.57      1.16 o 
   0   1   6      182.72      192.79      2.96 o 
   1   1   6       62.80       67.34      1.13 o 
   2   1   6        1.12        1.56      0.25 o 
   3   1   6      170.58      170.74      1.73 o 
   4   1   6      524.04      504.42      3.28 o 
   5   1   6      119.32      140.38      1.10 o 
   6   1   6       49.13       49.69      0.58 o 
   7   1   6       10.56       12.93      0.67 o 
   8   1   6        0.00        0.48      0.30 o 
   9   1   6       23.48       21.03      0.56 o 
  10   1   6        2.85        1.22      0.39 o 
  11   1   6        6.18        5.03      1.15 o 
 -11   2   6       25.10       27.81      1.18 o 
 -10   2   6       16.22       18.38      1.22 o 
  -9   2   6      108.73      108.21      1.58 o 
  -8   2   6       11.06       11.56      0.80 o 
  -7   2   6        0.87        0.55      0.50 o 
  -6   2   6      115.30      117.61      2.34 o 
  -5   2   6       11.60       12.38      0.56 o 
  -4   2   6       41.72       37.78      0.58 o 
  -3   2   6        0.08        0.46      0.28 o 
  -2   2   6        2.38        2.49      0.20 o 
  -1   2   6      116.41      107.11      1.23 o 
   0   2   6      343.69      349.70      5.01 o 
   1   2   6      253.03      264.34      3.28 o 
   2   2   6        6.02        6.28      0.22 o 
   3   2   6        0.61        0.77      0.17 o 
   4   2   6        0.32        0.11      0.17 o 
   5   2   6       67.86       68.27      1.13 o 
   6   2   6        3.12        3.47      0.29 o 
   7   2   6        4.97        5.60      0.36 o 
   8   2   6        0.36        0.57      0.32 o 
   9   2   6        3.28        2.85      0.47 o 
  10   2   6        2.95        2.77      0.58 o 
  11   2   6        0.94        1.44      0.77 o 
 -10   3   6        2.60        1.81      0.72 o 
  -9   3   6       15.63       17.17      1.02 o 
  -8   3   6        0.37       -0.06      0.54 o 
  -7   3   6       22.52       21.22      1.18 o 
  -6   3   6       40.84       33.72      1.40 o 
  -5   3   6       23.85       22.57      0.70 o 
  -4   3   6      205.34      220.74      5.84 o 
  -3   3   6       12.40       14.11      1.52 o 
  -2   3   6        0.61        0.39      0.51 o 
  -1   3   6      141.66      139.44      3.60 o 
   0   3   6      121.20      115.99      2.37 o 
   1   3   6       29.96       27.55      0.86 o 
   2   3   6       18.49       17.01      1.89 o 
   3   3   6        0.54        0.58      0.21 o 
   4   3   6        0.04        0.04      0.27 o 
   5   3   6       86.35       83.01      1.15 o 
   6   3   6        8.24        9.79      0.42 o 
   7   3   6        4.40        5.16      0.63 o 
   8   3   6        1.37        1.61      0.63 o 
   9   3   6        1.11        1.02      0.82 o 
  -7   4   6        1.54        1.89      0.97 o 
  -6   4   6       11.14       10.61      1.07 o 
  -5   4   6       49.41       48.40      1.97 o 
  -4   4   6       20.43       21.44      1.30 o 
  -3   4   6       94.42      102.02      2.91 o 
  -2   4   6        3.37        2.45      0.74 o 
  -1   4   6       14.55       15.97      0.87 o 
   0   4   6       17.02       12.39      0.70 o 
   1   4   6       13.06       12.57      0.63 o 
   2   4   6       14.27       13.25      0.65 o 
   3   4   6        0.64        0.55      0.55 o 
   4   4   6        0.70        0.26      0.48 o 
   5   4   6        4.21        3.40      0.47 o 
   6   4   6       17.81       20.41      2.47 o 
   7   4   6        0.82        0.56      1.29 o 
   0   5   6        2.03        5.63      2.34 o 
 -11   0   7        9.22        6.70      1.18 o 
  -9   0   7        4.58        4.31      1.16 o 
  -7   0   7      446.07      421.47      5.84 o 
  -5   0   7      270.88      284.33      4.87 o 
  -3   0   7     1312.65     1322.64     17.78 o 
  -1   0   7       33.47       30.28      0.84 o 
   1   0   7      229.55      216.52      3.24 o 
   3   0   7       44.06       41.67      0.62 o 
   5   0   7      154.81      162.13      1.64 o 
   7   0   7        6.35        8.77      0.50 o 
   9   0   7       24.70       19.31      0.77 o 
  11   0   7        0.39       -0.10      0.70 o 
 -12   1   7        0.06        0.43      0.64 o 
 -11   1   7       18.40       15.45      0.98 o 
 -10   1   7       41.54       39.82      1.12 o 
  -9   1   7       21.94       24.35      0.90 o 
  -8   1   7        9.97       10.68      0.96 o 
  -7   1   7        0.00       -0.29      0.57 o 
  -6   1   7      153.62      150.98      1.70 o 
  -5   1   7       89.39       86.56      1.26 o 
  -4   1   7      272.68      276.00      2.48 o 
  -3   1   7     1127.37     1174.77     11.18 o 
  -2   1   7       58.26       64.25      0.71 o 
  -1   1   7       43.77       51.54      0.62 o 
   0   1   7      440.61      446.90      5.24 o 
   1   1   7     1723.60     1853.05     32.09 o 
   2   1   7        1.95        2.11      0.24 o 
   3   1   7       80.56       89.44      0.97 o 
   4   1   7      289.64      269.07      2.46 o 
   5   1   7      483.09      472.06      4.10 o 
   6   1   7        1.12        2.05      0.26 o 
   7   1   7       29.76       36.08      0.96 o 
   8   1   7       35.06       33.53      0.68 o 
   9   1   7       18.39       17.98      0.57 o 
  10   1   7       12.17        9.77      0.56 o 
  11   1   7        0.51        0.41      0.63 o 
 -11   2   7        1.69        1.28      0.79 o 
 -10   2   7        4.97        4.75      0.77 o 
  -9   2   7       12.65       12.94      1.06 o 
  -8   2   7       58.49       55.98      1.30 o 
  -7   2   7      203.15      190.36      2.05 o 
  -6   2   7       15.02       14.87      0.64 o 
  -5   2   7       77.58       72.40      1.57 o 
  -4   2   7        9.68        9.76      0.65 o 
  -3   2   7        1.38        1.04      0.26 o 
  -2   2   7      466.96      499.43      6.99 o 
  -1   2   7       22.88       20.68      0.87 o 
   0   2   7      635.89      639.82      6.49 o 
   1   2   7       78.56       73.87      0.86 o 
   2   2   7       73.80       90.04      1.11 o 
   3   2   7       44.15       45.79      0.48 o 
   4   2   7      118.29      115.23      0.91 o 
   5   2   7      257.92      245.31      2.39 o 
   6   2   7       24.90       25.12      0.69 o 
   7   2   7        5.61        5.60      0.32 o 
   8   2   7        4.19        4.36      0.38 o 
   9   2   7       33.42       34.35      0.74 o 
  10   2   7        2.95        4.40      0.89 o 
  -9   3   7        3.82        1.98      0.64 o 
  -8   3   7        0.13       -0.22      0.51 o 
  -7   3   7        0.05        0.06      0.39 o 
  -6   3   7        0.00       -0.06      0.44 o 
  -5   3   7       11.87       12.43      1.16 o 
  -4   3   7        7.65        7.66      0.75 o 
  -3   3   7       74.33       77.53      1.40 o 
  -2   3   7        0.90        0.88      0.55 o 
  -1   3   7       21.79       22.20      2.31 o 
   0   3   7      119.53      119.50      1.77 o 
   1   3   7       47.08       40.79      1.06 o 
   2   3   7        4.78        4.51      0.64 o 
   3   3   7        1.88        2.67      0.27 o 
   4   3   7        3.41        2.83      0.38 o 
   5   3   7       38.61       38.90      1.46 o 
   6   3   7       25.68       26.27      0.91 o 
   7   3   7        0.96        1.24      0.57 o 
   8   3   7        0.08        1.02      0.63 o 
   9   3   7       16.12       19.27      2.61 o 
  -7   4   7        0.45        0.15      0.72 o 
  -6   4   7        0.29        0.33      0.84 o 
  -5   4   7       17.05       15.51      1.11 o 
  -4   4   7        5.65        6.25      0.88 o 
  -3   4   7       82.86       82.42      2.50 o 
  -2   4   7       17.80       18.14      2.16 o 
  -1   4   7        0.33        0.08      0.53 o 
   0   4   7        3.09        2.75      0.53 o 
   1   4   7       30.33       34.13      1.02 o 
   2   4   7        1.47        1.74      0.51 o 
   3   4   7        6.33        7.22      0.59 o 
   4   4   7        2.50        2.51      0.45 o 
   5   4   7        1.98        2.47      1.06 o 
   6   4   7       14.22       13.87      2.83 o 
 -12   0   8        1.06        0.70      1.76 o 
 -10   0   8       41.79       45.73      1.75 o 
  -8   0   8      130.89      133.03      5.59 o 
  -6   0   8       49.53       53.85      1.53 o 
  -4   0   8       30.99       32.33      0.84 o 
  -2   0   8      895.49      879.97     10.98 o 
   0   0   8       18.19       18.22      0.50 o 
   2   0   8      139.58      151.69      1.44 o 
   4   0   8      122.92      125.53      1.46 o 
   6   0   8      707.71      699.47      7.22 o 
   8   0   8       72.97       70.70      1.15 o 
  10   0   8        2.02        0.80      0.62 o 
 -11   1   8        7.20        8.70      0.89 o 
 -10   1   8        0.13        0.30      0.59 o 
  -9   1   8       28.90       30.02      1.24 o 
  -8   1   8      175.21      160.49      3.79 o 
  -7   1   8       41.58       46.51      1.02 o 
  -6   1   8       32.03       34.35      0.89 o 
  -5   1   8       11.32       15.15      0.57 o 
  -4   1   8      148.12      146.80      1.65 o 
  -3   1   8       40.64       47.56      0.80 o 
  -2   1   8       62.14       54.70      0.87 o 
  -1   1   8      325.86      324.04      4.64 o 
   0   1   8      296.39      281.97      3.83 o 
   1   1   8        5.68        3.36      0.23 o 
   2   1   8        1.77        1.59      0.24 o 
   3   1   8       69.15       63.62      0.74 o 
   4   1   8       21.37       22.40      0.59 o 
   5   1   8       54.25       53.49      0.48 o 
   6   1   8       30.05       30.40      0.48 o 
   7   1   8       10.42       11.22      0.35 o 
   8   1   8        1.59        1.48      0.29 o 
   9   1   8        3.86        3.63      0.39 o 
  10   1   8       17.99       21.06      0.81 o 
  11   1   8        0.00       -0.19      0.47 o 
 -11   2   8        0.59        0.42      0.63 o 
 -10   2   8        0.46        0.43      0.61 o 
  -9   2   8        7.24        8.46      0.82 o 
  -8   2   8       39.27       41.24      0.99 o 
  -7   2   8      193.75      181.66      2.20 o 
  -6   2   8        1.15        1.01      0.47 o 
  -5   2   8       15.96       15.96      0.54 o 
  -4   2   8       10.47        9.14      0.54 o 
  -3   2   8       52.75       50.32      0.86 o 
  -2   2   8      111.10      120.90      1.74 o 
  -1   2   8       75.97       75.80      0.96 o 
   0   2   8        0.34       -0.24      0.34 o 
   1   2   8       50.78       56.64      0.81 o 
   2   2   8       25.96       30.45      0.85 o 
   3   2   8       60.44       59.77      1.17 o 
   4   2   8       68.87       69.69      1.16 o 
   5   2   8      384.18      383.60      4.51 o 
   6   2   8       41.54       41.97      0.59 o 
   7   2   8       17.35       19.37      0.50 o 
   8   2   8        4.72        6.80      0.36 o 
   9   2   8       23.96       26.90      1.33 o 
  10   2   8        4.86        4.91      1.05 o 
  -9   3   8        2.63        2.37      0.66 o 
  -8   3   8       35.93       30.88      0.99 o 
  -7   3   8        6.63        5.48      0.71 o 
  -6   3   8       91.46       88.23      3.67 o 
  -5   3   8        8.47        9.53      1.06 o 
  -4   3   8        0.00       -0.63      0.63 o 
  -3   3   8       19.76       19.52      0.97 o 
  -2   3   8        0.21        0.09      0.44 o 
  -1   3   8       75.32       75.84      2.54 o 
   0   3   8       10.76       11.74      0.59 o 
   1   3   8        6.41        6.62      0.46 o 
   2   3   8       60.49       63.28      0.88 o 
   3   3   8       17.45       16.68      0.73 o 
   4   3   8      113.16      111.09      2.45 o 
   5   3   8        3.68        3.26      0.34 o 
   6   3   8       40.50       38.40      1.18 o 
   7   3   8        1.07        0.49      0.63 o 
   8   3   8       11.83       11.32      0.95 o 
   9   3   8        0.99        1.43      0.92 o 
  -7   4   8        1.55        1.75      0.89 o 
  -6   4   8        0.01       -0.32      0.78 o 
  -5   4   8        0.05        0.56      0.80 o 
  -4   4   8        2.12        1.13      0.71 o 
  -3   4   8        6.81        7.58      1.37 o 
  -2   4   8        2.23        2.87      0.76 o 
  -1   4   8        6.36        4.88      0.67 o 
   0   4   8       25.47       24.15      1.21 o 
   1   4   8        0.21        0.81      0.46 o 
   2   4   8        9.00       11.05      0.78 o 
   3   4   8       14.69       15.37      0.63 o 
   4   4   8        0.03       -0.08      1.43 o 
   5   4   8        0.82        1.36      1.17 o 
   6   4   8        0.21        0.92      1.19 o 
 -11   0   9        0.09        0.46      1.13 o 
  -9   0   9        6.96        8.32      1.09 o 
  -7   0   9       36.31       39.70      1.30 o 
  -5   0   9      177.74      180.13      2.85 o 
  -3   0   9     1543.67     1656.73     24.38 o 
  -1   0   9       36.36       32.31      0.86 o 
   1   0   9     2550.82     2871.48     45.22 o 
   3   0   9      140.90      153.33      1.86 o 
   5   0   9      757.47      711.60      7.67 o 
   7   0   9      349.78      342.05      4.08 o 
   9   0   9        0.88        1.09      0.55 o 
  11   0   9       19.88       18.18      1.18 o 
 -11   1   9        1.07        0.61      0.65 o 
 -10   1   9        0.32        0.09      0.48 o 
  -9   1   9        2.33        2.68      0.67 o 
  -8   1   9        2.44        3.02      0.76 o 
  -7   1   9      166.81      153.73      1.90 o 
  -6   1   9        1.86        3.08      0.55 o 
  -5   1   9      130.48      131.71      1.59 o 
  -4   1   9       75.54       85.49      1.05 o 
  -3   1   9      230.57      240.73      2.16 o 
  -2   1   9      100.33      112.62      2.21 o 
  -1   1   9      106.01       98.55      1.15 o 
   0   1   9      259.27      267.03      3.50 o 
   1   1   9       28.53       25.99      0.44 o 
   2   1   9      266.15      279.33      4.77 o 
   3   1   9       31.47       37.62      1.08 o 
   4   1   9       37.50       32.42      0.92 o 
   5   1   9      295.39      298.30      3.14 o 
   6   1   9       39.56       39.73      0.55 o 
   7   1   9       81.54       81.44      0.89 o 
   8   1   9       24.27       26.44      0.97 o 
   9   1   9       10.71       14.00      0.64 o 
  10   1   9        0.02        0.08      0.36 o 
  11   1   9        8.37        7.56      1.08 o 
 -10   2   9        0.74        1.62      0.73 o 
  -9   2   9       11.94       13.93      0.91 o 
  -8   2   9       78.89       75.97      1.57 o 
  -7   2   9       15.64       18.80      0.96 o 
  -6   2   9        1.40        1.26      0.39 o 
  -5   2   9        5.08        4.69      0.51 o 
  -4   2   9      227.82      237.79      2.60 o 
  -3   2   9       92.67       88.72      1.27 o 
  -2   2   9       12.10       13.80      0.74 o 
  -1   2   9        5.04        5.02      0.42 o 
   0   2   9       70.96       69.66      0.90 o 
   1   2   9       20.96       23.83      0.41 o 
   2   2   9       12.97       13.47      1.21 o 
   3   2   9       69.55       67.39      1.03 o 
   4   2   9       27.94       25.21      1.36 o 
   5   2   9       15.02       15.27      0.87 o 
   6   2   9       16.35       17.46      1.23 o 
   7   2   9        0.70        0.79      0.53 o 
   8   2   9        7.42        6.47      0.76 o 
   9   2   9       12.19       13.91      0.94 o 
  10   2   9        4.02        3.50      0.92 o 
  -9   3   9        2.29        0.52      0.65 o 
  -8   3   9       23.26       22.51      0.87 o 
  -7   3   9        0.59        0.23      0.41 o 
  -6   3   9        0.54        0.81      0.42 o 
  -5   3   9        8.88        8.22      0.87 o 
  -4   3   9        8.37       10.33      1.75 o 
  -3   3   9      128.63      128.92      1.92 o 
  -2   3   9       96.48       95.58      1.67 o 
  -1   3   9        9.11        8.08      0.54 o 
   0   3   9       63.35       59.34      1.27 o 
   1   3   9      153.07      151.47      2.18 o 
   2   3   9        5.87        7.01      0.46 o 
   3   3   9       38.05       37.71      1.16 o 
   4   3   9       19.03       16.76      1.34 o 
   5   3   9        6.93        6.70      0.79 o 
   6   3   9       36.98       34.79      1.28 o 
   7   3   9        3.08        3.98      0.79 o 
   8   3   9        6.70        7.31      1.12 o 
  -6   4   9        0.17        0.82      0.78 o 
  -5   4   9        2.20        2.06      0.80 o 
  -4   4   9       10.00        7.18      1.32 o 
  -3   4   9        1.47        1.15      0.65 o 
  -2   4   9        9.17        8.08      1.11 o 
  -1   4   9        1.00        1.61      0.57 o 
   0   4   9       55.21       53.06      2.40 o 
   1   4   9        3.76        1.39      0.51 o 
   2   4   9       14.58       13.92      0.57 o 
   3   4   9        9.94       10.30      1.54 o 
   4   4   9        0.05        0.28      1.34 o 
   5   4   9        0.27        0.14      1.20 o 
   6   4   9        3.61        3.82      1.28 o 
 -10   0  10        3.46        3.20      1.06 o 
  -8   0  10      184.86      158.97      4.03 o 
  -6   0  10       13.24       14.60      1.09 o 
  -4   0  10       25.04       27.53      1.28 o 
  -2   0  10       43.08       45.66      2.09 o 
   0   0  10       71.01       74.38      1.48 o 
   2   0  10      162.65      180.48      2.32 o 
   4   0  10      246.07      227.46      2.49 o 
   6   0  10        9.04        8.30      0.50 o 
   8   0  10        3.50        2.84      0.55 o 
  10   0  10        0.89        2.00      0.68 o 
 -11   1  10       12.55       15.82      0.96 o 
 -10   1  10        0.12       -0.11      0.62 o 
  -9   1  10        6.80        7.56      0.79 o 
  -8   1  10       59.08       55.33      1.22 o 
  -7   1  10       10.63        8.85      0.74 o 
  -6   1  10       60.75       54.17      1.40 o 
  -5   1  10        9.02       11.96      0.57 o 
  -4   1  10      118.49      119.04      1.35 o 
  -3   1  10        5.57        6.13      0.42 o 
  -2   1  10      122.72      132.02      1.25 o 
  -1   1  10        0.01        0.27      0.20 o 
   0   1  10        0.45        0.37      0.17 o 
   1   1  10      183.11      204.97      3.35 o 
   2   1  10       69.27       84.88      1.01 o 
   3   1  10       56.24       55.04      0.72 o 
   4   1  10       34.29       30.95      0.71 o 
   5   1  10      406.20      400.06      4.04 o 
   6   1  10      670.00      670.43     10.96 o 
   7   1  10       10.22       13.28      0.40 o 
   8   1  10       68.47       68.67      0.90 o 
   9   1  10      105.07      102.07      1.23 o 
  10   1  10        1.35        0.60      0.63 o 
 -10   2  10        0.68        1.28      0.69 o 
  -9   2  10        0.97        0.60      0.71 o 
  -8   2  10       19.57       20.38      0.89 o 
  -7   2  10      104.53       97.07      1.67 o 
  -6   2  10        5.37        5.29      0.47 o 
  -5   2  10        0.52        0.35      0.32 o 
  -4   2  10       42.30       44.26      0.71 o 
  -3   2  10       78.36       72.11      1.04 o 
  -2   2  10       17.36       18.06      0.46 o 
  -1   2  10       77.26       83.34      1.07 o 
   0   2  10       44.66       41.57      0.65 o 
   1   2  10       11.22       11.66      0.91 o 
   2   2  10       86.37       85.72      1.49 o 
   3   2  10       41.43       37.09      2.22 o 
   4   2  10      162.21      167.42      3.63 o 
   5   2  10      248.10      254.04      3.46 o 
   6   2  10       74.56       71.73      1.44 o 
   7   2  10       12.96       14.46      1.26 o 
   8   2  10       81.18       86.75      1.97 o 
   9   2  10        3.80        2.27      0.84 o 
  10   2  10       51.12       55.04      2.05 o 
  -9   3  10       21.88       25.72      1.00 o 
  -8   3  10       29.40       30.58      1.48 o 
  -7   3  10        2.89        1.90      0.49 o 
  -6   3  10        2.21        2.24      0.56 o 
  -5   3  10        2.16        3.01      0.33 o 
  -4   3  10        9.96        9.40      0.81 o 
  -3   3  10       78.10       77.65      1.42 o 
  -2   3  10       22.49       23.03      0.84 o 
  -1   3  10        0.84        1.06      0.39 o 
   0   3  10       13.24       14.05      0.59 o 
   1   3  10        9.66       10.21      0.46 o 
   2   3  10        0.46        0.53      0.29 o 
   3   3  10        6.70        6.10      0.44 o 
   4   3  10        2.36        2.51      0.58 o 
   5   3  10       14.66       15.25      1.49 o 
   6   3  10        2.17        1.29      0.67 o 
   7   3  10        0.09        0.54      0.59 o 
   8   3  10        0.67        0.26      0.80 o 
  -6   4  10        2.09        2.10      0.86 o 
  -5   4  10        1.24        0.54      0.70 o 
  -4   4  10        0.68       -0.26      0.68 o 
  -3   4  10       11.89       13.22      0.91 o 
  -2   4  10       14.02       11.94      1.28 o 
  -1   4  10        0.04       -0.17      0.46 o 
   0   4  10        0.06        0.49      0.44 o 
   1   4  10       38.68       37.79      1.05 o 
   2   4  10       33.87       39.55      3.28 o 
   3   4  10        6.67        5.74      1.46 o 
   4   4  10       13.34       12.64      1.68 o 
   5   4  10        0.11        1.00      1.10 o 
 -11   0  11        1.22        2.95      1.20 o 
  -9   0  11       12.11       10.88      1.21 o 
  -7   0  11        3.15        2.39      0.78 o 
  -5   0  11       56.51       63.76      1.40 o 
  -3   0  11      279.57      259.79      3.55 o 
  -1   0  11        1.87        1.16      0.33 o 
   1   0  11        4.16        4.81      0.35 o 
   3   0  11        3.61        1.23      0.25 o 
   5   0  11       71.57       70.89      1.80 o 
   7   0  11      284.88      265.90      7.88 o 
   9   0  11       27.63       25.08      1.02 o 
 -11   1  11       27.96       29.28      1.38 o 
 -10   1  11       12.90       13.76      0.99 o 
  -9   1  11        8.49       10.20      0.92 o 
  -8   1  11        4.02        2.82      0.79 o 
  -7   1  11       90.34       70.64      1.28 o 
  -6   1  11        2.28        2.11      0.56 o 
  -5   1  11        0.00        0.58      0.40 o 
  -4   1  11       25.15       26.24      0.88 o 
  -3   1  11      260.94      241.76      2.35 o 
  -2   1  11       49.56       53.57      0.87 o 
  -1   1  11        0.00       -0.08      0.21 o 
   0   1  11        6.74        5.68      0.26 o 
   1   1  11      139.21      138.04      2.66 o 
   2   1  11        4.67        6.39      0.49 o 
   3   1  11       16.25       15.96      0.51 o 
   4   1  11        1.37        1.38      0.35 o 
   5   1  11        8.70        9.12      0.69 o 
   6   1  11        5.87        7.01      0.70 o 
   7   1  11       29.04       27.76      0.93 o 
   8   1  11        1.38        2.11      0.38 o 
   9   1  11        0.05       -0.13      0.55 o 
  10   1  11        2.11        3.15      0.99 o 
 -10   2  11        7.23        5.37      0.93 o 
  -9   2  11        0.13        0.36      0.52 o 
  -8   2  11       25.47       27.90      1.07 o 
  -7   2  11        5.04        7.16      0.62 o 
  -6   2  11        0.36        0.44      0.37 o 
  -5   2  11        5.43        7.20      1.23 o 
  -4   2  11      195.15      187.15      2.10 o 
  -3   2  11       52.69       52.76      1.09 o 
  -2   2  11       25.85       26.96      0.40 o 
  -1   2  11       10.84       10.44      0.58 o 
   0   2  11        1.59        2.18      0.42 o 
   1   2  11        5.83        3.80      0.24 o 
   2   2  11        6.23        8.74      1.53 o 
   3   2  11        2.27        3.10      0.38 o 
   4   2  11        4.36        3.56      0.54 o 
   5   2  11        6.63        6.43      0.72 o 
   6   2  11       52.31       52.11      1.27 o 
   7   2  11       28.71       26.50      1.26 o 
   8   2  11       26.80       27.44      1.30 o 
   9   2  11        1.86        1.95      0.74 o 
  -8   3  11       12.99       13.64      0.79 o 
  -7   3  11        1.78        0.58      0.55 o 
  -6   3  11        1.12        1.48      0.54 o 
  -5   3  11       14.36       14.55      0.55 o 
  -4   3  11       10.45       10.16      0.96 o 
  -3   3  11       61.26       60.42      2.37 o 
  -2   3  11        5.82        4.64      0.70 o 
  -1   3  11        2.65        1.95      0.48 o 
   0   3  11        0.03       -0.10      0.33 o 
   1   3  11       27.92       24.91      0.73 o 
   2   3  11       17.03       18.05      0.84 o 
   3   3  11       72.14       71.92      2.00 o 
   4   3  11        1.94        1.57      0.47 o 
   5   3  11       33.95       29.05      1.23 o 
   6   3  11        3.09        3.62      0.87 o 
   7   3  11        1.96        2.75      0.83 o 
   8   3  11        5.17        3.28      1.21 o 
  -5   4  11        0.07       -0.71      0.99 o 
  -4   4  11        0.56       -0.31      0.61 o 
  -3   4  11        3.70        3.66      0.86 o 
  -2   4  11        3.54        2.64      0.75 o 
  -1   4  11        0.32        0.24      0.56 o 
   0   4  11        7.51        6.79      0.93 o 
   1   4  11       22.81       24.88      1.46 o 
   2   4  11        0.27        1.38      1.22 o 
   3   4  11        7.10        5.31      1.46 o 
   4   4  11        5.80        5.81      1.53 o 
   5   4  11       10.51       10.25      1.30 o 
 -10   0  12        5.08        5.97      1.25 o 
  -8   0  12      176.58      149.18      5.25 o 
  -6   0  12       66.46       64.01      1.84 o 
  -4   0  12      215.62      197.89      3.12 o 
  -2   0  12        4.57        4.30      0.81 o 
   0   0  12        3.63        1.70      0.33 o 
   2   0  12      115.24      132.30      2.67 o 
   4   0  12      142.26      135.37      1.43 o 
   6   0  12      641.94      631.54      7.46 o 
   8   0  12       41.04       36.17      1.37 o 
  10   0  12        6.84        7.78      0.85 o 
 -11   1  12       12.16       19.87      2.76 o 
 -10   1  12        5.40        9.48      1.53 o 
  -9   1  12        0.58        1.41      0.73 o 
  -8   1  12       63.94       60.15      1.33 o 
  -7   1  12       62.14       46.93      1.11 o 
  -6   1  12        3.09        1.91      0.54 o 
  -5   1  12       77.04       69.05      1.11 o 
  -4   1  12       64.29       68.16      1.46 o 
  -3   1  12       10.76        8.34      0.54 o 
  -2   1  12       43.81       41.96      0.78 o 
  -1   1  12       91.98       79.62      0.74 o 
   0   1  12       10.36        8.50      0.42 o 
   1   1  12       22.20       23.47      0.41 o 
   2   1  12       87.09       89.60      2.13 o 
   3   1  12       17.05       18.52      0.77 o 
   4   1  12        3.08        3.86      0.41 o 
   5   1  12      196.60      204.61      2.87 o 
   6   1  12       25.51       25.23      0.96 o 
   7   1  12       36.71       39.11      1.02 o 
   8   1  12       38.13       39.46      1.51 o 
   9   1  12        0.96        1.06      0.66 o 
  10   1  12        7.62       11.04      1.04 o 
 -10   2  12        1.82        2.04      0.71 o 
  -9   2  12       42.31       51.89      1.31 o 
  -8   2  12        1.02        0.88      0.52 o 
  -7   2  12       14.39       15.70      0.72 o 
  -6   2  12       39.22       36.83      1.10 o 
  -5   2  12        1.44        3.12      0.62 o 
  -4   2  12       53.66       53.09      1.20 o 
  -3   2  12      193.83      189.59      3.30 o 
  -2   2  12       84.48       83.19      2.59 o 
  -1   2  12        9.93        9.85      0.34 o 
   0   2  12        0.40        0.15      0.19 o 
   1   2  12        0.92        0.89      0.80 o 
   2   2  12        3.81        4.96      0.68 o 
   3   2  12        0.11        0.68      0.56 o 
   4   2  12       27.84       25.87      1.16 o 
   5   2  12       14.87       16.05      1.58 o 
   6   2  12        4.25        2.43      0.62 o 
   7   2  12        0.79        0.86      0.77 o 
   8   2  12        0.40        0.04      0.54 o 
   9   2  12        6.83        4.92      0.86 o 
  -8   3  12       15.25       18.12      1.65 o 
  -7   3  12        1.13        0.87      0.78 o 
  -6   3  12        2.01        1.19      0.64 o 
  -5   3  12        0.88        0.61      0.61 o 
  -4   3  12        0.18        0.05      0.46 o 
  -3   3  12       15.15       17.27      0.92 o 
  -2   3  12       21.72       22.95      0.89 o 
  -1   3  12        0.00       -0.20      0.50 o 
   0   3  12        0.24        0.28      0.32 o 
   1   3  12       25.26       23.33      0.72 o 
   2   3  12       24.00       24.26      1.93 o 
   3   3  12       14.61       16.38      2.68 o 
   4   3  12        8.44        8.30      1.37 o 
   5   3  12       22.85       22.99      1.50 o 
   6   3  12        0.81        0.64      0.75 o 
   7   3  12        1.81        1.69      0.69 o 
  -5   4  12        0.01       -0.58      0.90 o 
  -4   4  12        0.02       -0.48      0.68 o 
  -3   4  12        9.75        9.29      1.10 o 
  -2   4  12        4.51        3.55      0.76 o 
  -1   4  12        1.81        1.28      0.65 o 
   0   4  12        0.07        0.37      0.57 o 
   1   4  12        1.96        1.33      1.20 o 
   2   4  12       15.97       16.79      1.80 o 
   3   4  12        0.49        0.62      1.16 o 
   4   4  12        0.20        0.30      1.13 o 
 -11   0  13      113.39      131.49      6.40 o 
  -9   0  13        8.90        8.50      1.46 o 
  -7   0  13      284.38      236.20      4.35 o 
  -5   0  13        2.90        3.67      0.69 o 
  -3   0  13      705.69      679.27      9.45 o 
  -1   0  13      100.77       83.79      1.45 o 
   1   0  13       24.92       28.97      1.65 o 
   3   0  13       22.96       18.39      0.57 o 
   5   0  13      322.25      331.07      3.17 o 
   7   0  13        0.00        0.17      0.34 o 
   9   0  13       17.94       23.98      0.98 o 
 -10   1  13       16.92       15.85      1.22 o 
  -9   1  13        0.47        0.01      0.58 o 
  -8   1  13       61.66       62.45      1.51 o 
  -7   1  13       21.55       16.49      0.90 o 
  -6   1  13        0.94        0.47      0.52 o 
  -5   1  13        8.30        9.33      1.24 o 
  -4   1  13      353.22      359.08      5.66 o 
  -3   1  13      877.88      848.47     12.00 o 
  -2   1  13       14.76       13.56      0.53 o 
  -1   1  13        7.13        8.11      0.32 o 
   0   1  13       71.02       68.65      0.76 o 
   1   1  13        9.79       11.26      0.31 o 
   2   1  13        2.79        4.29      0.44 o 
   3   1  13       12.57       14.21      0.61 o 
   4   1  13       57.57       62.59      0.92 o 
   5   1  13        0.82        0.41      0.37 o 
   6   1  13       86.34       91.02      1.73 o 
   7   1  13       50.40       44.76      1.19 o 
   8   1  13       27.71       32.05      1.22 o 
   9   1  13        0.13        0.60      0.63 o 
  -9   2  13        0.00        0.22      0.62 o 
  -8   2  13        0.86        0.83      0.56 o 
  -7   2  13       29.11       28.20      1.15 o 
  -6   2  13        8.36        6.26      0.69 o 
  -5   2  13       39.61       32.73      0.93 o 
  -4   2  13        6.38        8.86      0.75 o 
  -3   2  13       32.28       34.61      0.95 o 
  -2   2  13      160.43      160.33      3.49 o 
  -1   2  13       62.23       66.44      0.73 o 
   0   2  13       78.69       78.43      0.98 o 
   1   2  13      203.89      200.93      4.51 o 
   2   2  13       24.12       28.45      1.81 o 
   3   2  13       29.94       32.04      1.48 o 
   4   2  13        0.41        0.35      0.41 o 
   5   2  13       19.35       19.19      0.91 o 
   6   2  13        9.30        9.95      1.05 o 
   7   2  13        1.75        1.99      0.78 o 
   8   2  13        0.20        0.48      0.60 o 
   9   2  13       38.30       36.94      2.35 o 
  -8   3  13       12.58       16.52      1.26 o 
  -7   3  13       63.05       75.52      1.73 o 
  -6   3  13        0.11        0.56      0.62 o 
  -5   3  13       12.28       13.47      1.40 o 
  -4   3  13        7.58        7.01      0.87 o 
  -3   3  13        1.12        0.87      0.74 o 
  -2   3  13       21.11       19.73      0.86 o 
  -1   3  13       10.46        9.95      0.60 o 
   0   3  13       28.24       29.81      0.92 o 
   1   3  13        0.53        0.68      0.23 o 
   2   3  13       36.52       33.47      1.41 o 
   3   3  13        2.79        4.80      1.61 o 
   4   3  13        0.87        1.17      0.91 o 
   5   3  13        1.44        1.25      0.95 o 
   6   3  13        8.06        7.83      1.11 o 
   7   3  13        2.28        0.23      0.98 o 
  -4   4  13        1.95        2.63      1.54 o 
  -3   4  13        5.46        4.65      0.75 o 
  -2   4  13        1.68        1.16      0.72 o 
  -1   4  13        0.03        0.05      0.54 o 
   0   4  13        6.93        5.39      1.43 o 
   1   4  13        2.91        3.36      1.73 o 
   2   4  13       23.33       19.71      2.14 o 
   3   4  13        1.72        0.91      1.22 o 
 -10   0  14        0.81        0.19      1.15 o 
  -8   0  14       22.49       21.48      1.89 o 
  -6   0  14        0.35        0.41      0.76 o 
  -4   0  14        1.04        0.57      0.93 o 
  -2   0  14      767.00      722.16     18.02 o 
   0   0  14       58.67       60.15      2.42 o 
   2   0  14       73.15       60.87      0.91 o 
   4   0  14        9.26        7.85      0.35 o 
   6   0  14      105.37      105.84      1.25 o 
   8   0  14        5.23        4.23      0.51 o 
 -10   1  14       13.95       14.39      1.21 o 
  -9   1  14       15.35       17.48      1.25 o 
  -8   1  14        7.58        6.72      0.80 o 
  -7   1  14        1.49        1.95      0.67 o 
  -6   1  14       14.83       10.19      0.74 o 
  -5   1  14        5.17        6.88      0.63 o 
  -4   1  14        2.13        1.61      0.57 o 
  -3   1  14       21.39       22.02      0.84 o 
  -2   1  14      262.16      247.69      2.46 o 
  -1   1  14       73.62       74.67      0.82 o 
   0   1  14       18.33       19.17      0.47 o 
   1   1  14       55.30       51.59      1.32 o 
   2   1  14       12.69       15.21      0.59 o 
   3   1  14       10.20       10.37      0.64 o 
   4   1  14       30.14       28.12      0.78 o 
   5   1  14       50.23       48.58      1.45 o 
   6   1  14        2.64        2.22      0.51 o 
   7   1  14        0.93        1.01      0.57 o 
   8   1  14        0.29       -0.07      0.69 o 
   9   1  14        1.01        1.07      0.69 o 
  -9   2  14        3.21        2.28      0.70 o 
  -8   2  14        1.92        0.96      0.56 o 
  -7   2  14        0.05        0.13      0.58 o 
  -6   2  14       11.60       14.59      1.42 o 
  -5   2  14       75.61       73.80      1.56 o 
  -4   2  14        5.83        7.12      0.59 o 
  -3   2  14      199.27      203.32      3.04 o 
  -2   2  14       74.36       73.43      0.92 o 
  -1   2  14       23.25       23.54      0.78 o 
   0   2  14        4.46        4.24      0.25 o 
   1   2  14       27.73       22.37      1.64 o 
   2   2  14       16.31       14.89      0.92 o 
   3   2  14       10.11       12.06      0.99 o 
   4   2  14        2.51        2.03      0.75 o 
   5   2  14       20.74       26.34      1.22 o 
   6   2  14        6.55        7.22      0.69 o 
   7   2  14        1.16        1.26      0.68 o 
   8   2  14        0.00        0.37      0.67 o 
  -7   3  14       12.56       11.70      1.10 o 
  -6   3  14       31.67       27.22      1.30 o 
  -5   3  14        6.49        6.79      0.76 o 
  -4   3  14       48.72       43.83      1.20 o 
  -3   3  14       40.81       37.60      1.28 o 
  -2   3  14        0.82        1.07      0.53 o 
  -1   3  14        1.43        1.18      0.42 o 
   0   3  14       42.69       43.86      1.88 o 
   1   3  14       14.50       18.31      1.39 o 
   2   3  14       60.36       56.42      1.81 o 
   3   3  14        2.59        2.36      0.95 o 
   4   3  14        1.00        1.88      0.96 o 
   5   3  14       18.28       23.23      3.39 o 
   6   3  14        0.19        0.82      0.87 o 
  -3   4  14        0.27        0.79      0.61 o 
  -2   4  14        5.74        6.48      0.86 o 
  -1   4  14        0.00        0.59      1.34 o 
   0   4  14        0.63        0.57      1.47 o 
   1   4  14        3.17        3.46      1.56 o 
   2   4  14        4.17        4.88      1.51 o 
  -9   0  15       16.09       24.98      1.63 o 
  -7   0  15       74.85       61.84      2.81 o 
  -5   0  15        3.78        5.18      0.80 o 
  -3   0  15      987.44      995.34     24.21 o 
  -1   0  15       10.18       10.52      0.60 o 
   1   0  15       19.01       15.20      1.29 o 
   3   0  15        1.33        1.75      0.44 o 
   5   0  15       55.13       54.00      1.43 o 
   7   0  15        9.23        8.60      0.43 o 
   9   0  15       27.24       34.20      2.88 o 
 -10   1  15        0.73        1.22      1.13 o 
  -9   1  15        4.04        2.99      0.98 o 
  -8   1  15        2.59        1.60      0.68 o 
  -7   1  15       49.60       43.16      2.46 o 
  -6   1  15       62.44       54.22      1.27 o 
  -5   1  15        5.19        6.97      0.74 o 
  -4   1  15        0.06        0.06      0.43 o 
  -3   1  15       64.11       61.04      1.13 o 
  -2   1  15      159.73      157.19      1.78 o 
  -1   1  15      241.74      240.33      2.42 o 
   0   1  15       69.80       69.38      0.94 o 
   1   1  15       10.57        9.95      0.42 o 
   2   1  15        0.14       -0.01      0.33 o 
   3   1  15       73.10       64.59      1.61 o 
   4   1  15        1.36        1.82      0.47 o 
   5   1  15       28.75       29.77      0.77 o 
   6   1  15       33.89       36.91      0.98 o 
   7   1  15        1.15        1.21      0.49 o 
   8   1  15        0.29        0.54      0.60 o 
   9   1  15        1.34        1.47      0.67 o 
  -9   2  15        0.06        0.78      0.60 o 
  -8   2  15       11.22       12.49      1.00 o 
  -7   2  15       31.72       34.45      1.65 o 
  -6   2  15        2.98        3.21      0.97 o 
  -5   2  15       85.15       81.67      1.88 o 
  -4   2  15       52.20       54.21      1.16 o 
  -3   2  15       20.25       18.52      0.50 o 
  -2   2  15        9.30        8.59      0.36 o 
  -1   2  15       90.49       88.06      1.38 o 
   0   2  15       15.01       15.40      0.40 o 
   1   2  15        0.18        0.50      0.44 o 
   2   2  15       11.67       12.06      1.07 o 
   3   2  15        0.00        0.02      0.60 o 
   4   2  15        0.38        0.58      0.68 o 
   5   2  15        0.36        0.21      0.72 o 
   6   2  15        1.05        0.67      0.70 o 
   7   2  15        0.01        0.31      0.53 o 
   8   2  15        0.42        0.28      0.63 o 
  -7   3  15       16.21       16.67      1.34 o 
  -6   3  15        6.02        7.18      0.93 o 
  -5   3  15        0.71        1.61      0.74 o 
  -4   3  15        0.79        0.10      0.53 o 
  -3   3  15        0.02       -0.08      0.49 o 
  -2   3  15        0.46        0.78      0.66 o 
  -1   3  15        3.44        2.67      0.59 o 
   0   3  15       22.32       23.95      1.34 o 
   1   3  15       13.31       13.13      1.18 o 
   2   3  15       38.46       34.08      1.53 o 
   3   3  15        0.00       -0.52      1.02 o 
   4   3  15        3.39        2.52      1.03 o 
   5   3  15        3.59        2.71      1.31 o 
   6   3  15        1.35        0.66      0.87 o 
  -1   4  15        1.67        1.35      1.45 o 
   0   4  15        0.99       -0.01      0.99 o 
  -8   0  16       11.71       12.18      1.26 o 
  -6   0  16       25.69       21.39      1.89 o 
  -4   0  16      312.18      306.07      8.83 o 
  -2   0  16      817.53      793.08     11.45 o 
   0   0  16        8.17        9.95      0.60 o 
   2   0  16       10.94       11.16      0.89 o 
   4   0  16       16.80       14.82      0.43 o 
   6   0  16       50.35       45.18      1.21 o 
   8   0  16        8.69        9.80      2.05 o 
  -9   1  16        2.03        1.51      0.77 o 
  -8   1  16        0.58        0.60      0.64 o 
  -7   1  16       27.81       31.52      1.99 o 
  -6   1  16       16.20       17.23      0.91 o 
  -5   1  16       39.46       36.38      1.04 o 
  -4   1  16       20.01       20.13      0.81 o 
  -3   1  16      436.08      437.11      5.53 o 
  -2   1  16      308.83      296.32      2.91 o 
  -1   1  16        2.25        2.37      0.34 o 
   0   1  16        6.38        5.24      0.33 o 
   1   1  16      114.80       99.82      1.15 o 
   2   1  16       59.71       51.66      1.08 o 
   3   1  16        2.24        3.01      0.64 o 
   4   1  16       11.75       12.15      0.90 o 
   5   1  16        8.22        6.07      0.73 o 
   6   1  16       64.27       65.94      1.20 o 
   7   1  16        0.50        0.46      0.50 o 
   8   1  16       10.22       13.73      1.12 o 
  -8   2  16       16.44       18.66      1.34 o 
  -7   2  16        0.06        0.51      0.83 o 
  -6   2  16        3.84        1.85      0.70 o 
  -5   2  16        1.09        1.97      0.69 o 
  -4   2  16       13.29       14.63      0.80 o 
  -3   2  16        0.01        0.54      0.35 o 
  -2   2  16       17.53       17.06      0.58 o 
  -1   2  16       44.17       43.18      0.87 o 
   0   2  16      157.78      148.03      3.47 o 
   1   2  16       32.07       32.94      0.90 o 
   2   2  16       95.05       89.21      1.92 o 
   3   2  16        1.33        0.43      0.69 o 
   4   2  16       19.88       21.65      1.40 o 
   5   2  16      103.83      107.01      3.34 o 
   6   2  16        0.24        1.03      0.72 o 
   7   2  16       15.93       16.45      0.93 o 
  -6   3  16       30.36       28.23      1.77 o 
  -5   3  16        2.25        2.26      0.73 o 
  -4   3  16       13.55       12.87      0.97 o 
  -3   3  16       25.31       24.91      1.02 o 
  -2   3  16        0.00        0.02      0.40 o 
  -1   3  16        0.52        0.48      0.39 o 
   0   3  16       31.39       36.43      1.62 o 
   1   3  16       14.36       15.21      1.47 o 
   2   3  16        8.40       10.88      1.17 o 
   3   3  16       18.57       18.56      1.60 o 
   4   3  16        0.17       -0.16      0.86 o 
   5   3  16        3.89        4.58      1.40 o 
  -9   0  17        0.01        0.08      0.88 o 
  -7   0  17        2.27        2.76      1.16 o 
  -5   0  17        8.83       11.95      1.40 o 
  -3   0  17       11.06       10.22      1.66 o 
  -1   0  17      122.94      119.53      1.98 o 
   1   0  17        0.33        1.32      0.44 o 
   3   0  17      213.23      190.05      2.09 o 
   5   0  17       16.71       13.66      0.73 o 
   7   0  17       28.43       34.24      3.91 o 
  -9   1  17        0.09       -0.37      0.70 o 
  -8   1  17        1.73        2.68      0.76 o 
  -7   1  17        0.21        0.30      0.77 o 
  -6   1  17        0.97        0.93      0.60 o 
  -5   1  17        0.01        0.18      0.48 o 
  -4   1  17        1.19        1.54      0.62 o 
  -3   1  17        5.47        5.60      0.59 o 
  -2   1  17        8.03        8.93      0.49 o 
  -1   1  17       77.97       71.83      0.96 o 
   0   1  17       21.63       24.79      0.56 o 
   1   1  17        1.71        2.07      0.36 o 
   2   1  17        3.06        2.44      0.52 o 
   3   1  17        1.64        1.56      0.48 o 
   4   1  17       21.72       22.27      0.90 o 
   5   1  17       41.19       42.78      1.29 o 
   6   1  17       24.50       26.20      0.93 o 
   7   1  17        1.19        0.94      0.50 o 
  -8   2  17        0.13        0.08      0.84 o 
  -7   2  17       10.09       15.54      1.57 o 
  -6   2  17        4.25        4.22      0.80 o 
  -5   2  17       24.09       26.17      1.04 o 
  -4   2  17        1.87        1.54      0.76 o 
  -3   2  17        2.28        2.60      0.37 o 
  -2   2  17        3.34        3.10      0.40 o 
  -1   2  17        2.17        1.79      0.27 o 
   0   2  17       25.06       21.37      1.24 o 
   1   2  17       16.43       14.19      1.19 o 
   2   2  17       31.84       27.42      1.20 o 
   3   2  17       17.57       17.37      1.12 o 
   4   2  17        0.54        0.60      0.72 o 
   5   2  17        0.29        0.09      0.89 o 
   6   2  17       24.46       28.44      1.30 o 
  -5   3  17       13.33       14.04      1.18 o 
  -4   3  17        0.09       -0.13      0.56 o 
  -3   3  17        0.01        0.29      0.55 o 
  -2   3  17       31.14       30.95      1.17 o 
  -1   3  17       25.87       27.31      3.81 o 
   0   3  17        0.02        0.52      0.98 o 
   1   3  17       11.73       13.01      4.38 o 
   2   3  17        3.34        4.89      1.16 o 
   3   3  17       19.96       21.34      2.07 o 
   4   3  17        0.37        0.13      0.88 o 
  -8   0  18        3.31        3.51      1.12 o 
  -6   0  18        0.71        2.23      0.86 o 
  -4   0  18        2.31        2.76      0.90 o 
  -2   0  18      266.31      255.43      4.49 o 
   0   0  18       16.19       17.98      0.81 o 
   2   0  18       58.99       51.96      0.88 o 
   4   0  18        1.23        0.64      0.27 o 
   6   0  18        2.20        3.69      2.47 o 
  -8   1  18        0.04        0.21      0.63 o 
  -7   1  18        6.78        5.66      0.93 o 
  -6   1  18        7.40        7.24      0.75 o 
  -5   1  18        5.98        8.01      0.69 o 
  -4   1  18       46.25       47.20      1.12 o 
  -3   1  18       42.86       44.84      1.08 o 
  -2   1  18       47.25       51.04      1.38 o 
  -1   1  18       34.92       34.71      0.74 o 
   0   1  18       11.58       11.64      0.52 o 
   1   1  18        2.81        2.50      0.51 o 
   2   1  18        0.07        0.36      0.39 o 
   3   1  18        0.16        0.04      0.36 o 
   4   1  18       32.73       29.36      1.01 o 
   5   1  18        5.84        5.02      1.15 o 
   6   1  18       10.13        8.68      2.35 o 
   7   1  18        1.48        0.83      0.56 o 
  -7   2  18        3.11        5.72      0.95 o 
  -6   2  18       29.57       28.99      1.73 o 
  -5   2  18        1.27        2.14      0.68 o 
  -4   2  18        4.05        3.57      0.66 o 
  -3   2  18       54.72       55.02      0.94 o 
  -2   2  18        0.10        0.24      0.27 o 
  -1   2  18        0.93        1.19      0.30 o 
   0   2  18       29.05       24.72      1.89 o 
   1   2  18        3.57        2.18      0.49 o 
   2   2  18        0.16        0.36      0.41 o 
   3   2  18        1.10        0.37      0.85 o 
   4   2  18        2.61        2.52      0.78 o 
   5   2  18        0.52        0.15      0.76 o 
   6   2  18        2.32        3.19      1.02 o 
  -4   3  18        0.51        0.81      0.73 o 
  -3   3  18        3.88        3.21      0.92 o 
  -2   3  18        1.00        1.46      1.16 o 
  -1   3  18        0.15       -0.08      0.93 o 
   0   3  18        2.60        2.83      1.01 o 
   1   3  18        0.05       -0.01      0.69 o 
   2   3  18       11.77       14.02      1.31 o 
   3   3  18        1.46        1.85      0.97 o 
  -7   0  19       34.54       42.36      2.80 o 
  -5   0  19        0.02        0.51      0.70 o 
  -3   0  19      107.61      104.36      2.35 o 
  -1   0  19       14.65       14.17      1.29 o 
   1   0  19       82.33       79.30      1.66 o 
   3   0  19        3.64        2.01      0.35 o 
   5   0  19       25.26       23.35      3.39 o 
   7   0  19        3.90        2.99      2.74 o 
  -7   1  19        2.47        4.75      1.09 o 
  -6   1  19        6.93        8.28      0.79 o 
  -5   1  19       10.80       12.67      0.78 o 
  -4   1  19        3.86        2.66      0.59 o 
  -3   1  19       54.53       55.03      1.70 o 
  -2   1  19       39.42       38.32      0.79 o 
  -1   1  19        0.26        0.08      0.31 o 
   0   1  19       16.21       17.81      0.72 o 
   1   1  19        9.68        6.97      0.84 o 
   2   1  19       45.48       43.21      1.38 o 
   3   1  19       45.12       39.92      1.58 o 
   4   1  19        0.98        1.16      0.51 o 
   5   1  19       14.94       16.40      1.05 o 
   6   1  19        1.65        2.22      0.82 o 
  -6   2  19        2.72        2.77      0.81 o 
  -5   2  19        0.75        1.01      0.88 o 
  -4   2  19       10.94       12.60      0.76 o 
  -3   2  19        2.85        2.32      0.54 o 
  -2   2  19       18.81       21.11      1.33 o 
  -1   2  19        8.70        7.97      0.55 o 
   0   2  19        0.28        0.04      0.58 o 
   1   2  19        4.36        1.71      0.51 o 
   2   2  19        0.88        1.25      0.50 o 
   3   2  19        1.47        1.31      0.75 o 
   4   2  19        8.62        8.99      2.30 o 
   5   2  19       10.36        6.84      1.00 o 
  -2   3  19        1.12        1.65      1.23 o 
  -1   3  19        0.29        1.37      1.17 o 
   0   3  19        0.31        0.43      1.04 o 
   1   3  19       21.86       22.91      2.47 o 
  -6   0  20       10.03       13.44      1.53 o 
  -4   0  20        0.00       -0.31      0.79 o 
  -2   0  20       76.77       73.14      1.55 o 
   0   0  20        1.81        3.04      0.77 o 
   2   0  20       14.72       15.87      0.67 o 
   4   0  20       11.46        6.45      2.62 o 
   6   0  20        4.01        3.37      2.62 o 
  -7   1  20       15.72       20.09      1.19 o 
  -6   1  20       20.77       29.00      1.10 o 
  -5   1  20       16.62       17.59      0.94 o 
  -4   1  20        9.00       11.08      1.30 o 
  -3   1  20        9.60        8.73      0.60 o 
  -2   1  20       39.26       39.23      0.85 o 
  -1   1  20        0.68        1.12      0.40 o 
   0   1  20        0.71        0.31      0.33 o 
   1   1  20        0.65        0.11      0.48 o 
   2   1  20        5.30        4.15      0.56 o 
   3   1  20        0.04        0.15      0.48 o 
   4   1  20        0.01        0.09      0.53 o 
   5   1  20        0.09        0.13      0.46 o 
  -5   2  20        1.42        3.00      1.58 o 
  -4   2  20        8.41        9.16      0.74 o 
  -3   2  20       68.39       72.78      2.29 o 
  -2   2  20        3.38        3.40      0.50 o 
  -1   2  20        9.53       10.08      1.69 o 
   0   2  20        1.46        1.06      0.92 o 
   1   2  20        5.23        5.24      1.01 o 
   2   2  20        0.57        0.49      0.80 o 
   3   2  20        4.63        3.31      1.29 o 
   4   2  20        0.33        1.41      0.90 o 
  -5   0  21       28.14       34.24      1.54 o 
  -3   0  21        2.45        1.29      0.91 o 
  -1   0  21        2.25        1.59      0.57 o 
   1   0  21        6.40        6.02      0.68 o 
   3   0  21        9.80        8.84      2.78 o 
   5   0  21       10.20        9.40      3.10 o 
  -6   1  21        3.40        4.94      0.97 o 
  -5   1  21       10.09       14.69      1.13 o 
  -4   1  21        0.05        0.11      0.46 o 
  -3   1  21       10.98       11.35      0.69 o 
  -2   1  21        7.66        7.83      0.63 o 
  -1   1  21        2.46        2.83      0.40 o 
   0   1  21        2.29        1.86      0.73 o 
   1   1  21       21.77       26.46      1.00 o 
   2   1  21       25.52       29.36      0.99 o 
   3   1  21        9.88       12.07      1.02 o 
   4   1  21        0.11        0.80      0.65 o 
  -4   2  21       11.47       13.97      1.44 o 
  -3   2  21        1.65        1.10      0.94 o 
  -2   2  21        8.72        6.46      1.31 o 
  -1   2  21        2.70        2.98      1.12 o 
   0   2  21        0.26        0.59      0.91 o 
   1   2  21        0.56        1.60      1.18 o 
   2   2  21       16.35       19.22      1.23 o 
  -4   0  22       25.05       23.80      3.50 o 
  -2   0  22       20.56       26.00      1.14 o 
   0   0  22       35.74       39.02      1.26 o 
   2   0  22       26.09       24.51      3.36 o 
   4   0  22       17.06       20.90      2.23 o 
  -5   1  22        3.86        3.47      0.75 o 
  -4   1  22        0.85        2.25      0.54 o 
  -3   1  22       15.52       20.74      0.78 o 
  -2   1  22       55.85       53.98      1.23 o 
  -1   1  22        4.73        4.33      0.88 o 
   0   1  22        0.20        0.31      0.65 o 
   1   1  22        0.10        0.86      0.55 o 
   2   1  22       23.47       27.92      1.12 o 
   3   1  22        0.57        0.54      0.64 o 
  -1   2  22        6.22        6.86      1.75 o 
   0   2  22        2.30        4.06      2.11 o 
  -3   0  23        4.21        7.60      1.11 o 
  -1   0  23        7.36       10.53      2.96 o 
   1   0  23        0.85        3.56      2.48 o 
  -3   1  23       18.01       19.04      0.83 o 
  -2   1  23        0.34       -0.07      0.58 o 
  -1   1  23       22.97       22.20      1.11 o 
   0   1  23        0.03        0.02      0.51 o 
   1   1  23        0.02        0.03      0.72 o 
                                                 
